# Supplementary material for: 3D Printing of Stretchable, Adhesive and Conductive Ti3C2Tx-Polyacrylic Acid Hydrogels
Source: Polymers (Basel). 2022 May 13;14(10):1992. doi: 10.3390/polym14101992 (PMC9147333; doi:10.3390/polym14101992)
Supplement: Supplementary file 1 [file polymers-14-01992-s001.zip]

Archive with 1 entries (1 files):
- polymers-1680978-supplementary.pdf
